# Supplementary material for: Closer to the Heart: Cardiac Muscle Aerobic Capacity Correlates With Intraspecific Variation in Sprint Performance Rather Than Androgen Levels in the Neotropical Lizard Tropidurus catalanensis
Source: J Exp Zool A Ecol Integr Physiol. 2025 Sep 22;345(1):16–26. doi: 10.1002/jez.70040 (PMC12705342; doi:10.1002/jez.70040)
Supplement: Supplementary file 3 — data set_Lima et al. [file JEZ-345-16-s003.csv]

Species	ID	Tb(oC)	Tair(oC)	Tsub(oC)	SVL(cm)	FemurLength(cm)	TibiaLength(cm)	FootLength(cm)	Mh(g)	Mb(g)	Trun(oC)	Time(sec)	Speed(m/sec)	Testosterone(ng/ml)	LDHGastro(U/g)	LDHIlio(U/g)	LDHh(U/g)	CSGastro(U/g)	CSIlio(U/g)	CSh(U/g)	CStoLDHGastro	CStoLDHIlio	CStoLDHh
Tropidurus catalanensis	WC01	36.5	24.5	32.6	10.9	2.96	2.89	3.41	0.0611	37.0	31.9	2.63	0.57	2.46	688.7	465.4	619.1	2.5	1.5	11.2	0.0036	0.0032	0.0181
Tropidurus catalanensis	WC02	37.5	34.6	37.8	11.5	2.56	2.76	3.44	0.0953	49.0	32.7	1.33	1.13	4.64	224.7	398.9	566.9	0.7	1.4	31.1	0.0031	0.0035	0.0549
Tropidurus catalanensis	WC03	31.6	29.8	29.5	10.4	2.59	2.58	3.04	0.0852	42.9	32.8	1.67	0.90	4.55	356.1	936.7	494.9	7.2	3.1	7.6	0.0201	0.0033	0.0154
Tropidurus catalanensis	WC04	35.8	33.5	34.1	11.4	2.75	2.62	3.63	0.1537	63.5	32.5	2.18	0.69	5.61	497.3	585.0	570.4	2.5	5.0	25.8	0.0050	0.0086	0.0452
Tropidurus catalanensis	WC05	36.6	34.2	36.9	11.9	3.03	2.99	3.58	0.1049	53.7	33.0	1.61	0.93	4.14	684.6	494.2	375.0	6.4	0.3	3.3	0.0094	0.0007	0.0087
Tropidurus catalanensis	WC06	38.1	35.2	37.2	11.2	2.99	2.89	3.67	0.0774	42.4	32.1	0.75	2.00	2.65	357.8	571.0	360.3	0.9	3.9	30.7	0.0026	0.0068	0.0853
Tropidurus catalanensis	WC07	34.3	33.5	33.3	9.6	3.07	2.89	3.47	0.0624	31.7	33.6	1.60	0.94	2.25	734.9	792.2	536.8	3.4	3.2	25.8	0.0046	0.0041	0.0481
Tropidurus catalanensis	WC08	32.6	28.8	28.4	10.5	2.57	2.69	3.53	0.0649	43.2	33.8	2.47	0.61	1.16	883.9	455.5	571.5	2.9	1.8	41.1	0.0032	0.0040	0.0719
Tropidurus catalanensis	ZZ01	37.6	32.0	39.5	10.4	2.53	2.53	3.42	0.0947	33.8	32.2	0.90	1.67	0.46	814.0	923.0	426.2	6.6	5.7	27.0	0.0081	0.0061	0.0634
Tropidurus catalanensis	ZZ02	32.4	32.5	36.5	10.3	2.49	2.45	2.91	0.0644	33.7	32.5	2.24	0.67	3.49	708.4	1010.7	615.9	1.8	1.9	30.3	0.0025	0.0019	0.0492
Tropidurus catalanensis	ZZ03	36.4	33.0	38.8	9.8	2.26	2.50	3.15	0.0985	30.9	29.6	2.66	0.56	2.12	284.0	205.2	619.6	0.6	5.0	3.5	0.0021	0.0241	0.0056
Tropidurus catalanensis	ZZ04	37.5	34.5	33.8	9.1	2.36	2.46	2.97	0.0936	20.8	30.1	0.95	1.58	1.38	517.4	614.9	614.9	1.2	5.5	9.5	0.0023	0.0090	0.0154
Tropidurus catalanensis	ZZ05	36.6	32.5	32.1	9.3	2.57	2.67	3.09	0.0479	26.4	33.7	1.73	0.87	30.68	842.3	1000.3	573.9	3.6	3.1	9.7	0.0043	0.0031	0.0168
Tropidurus catalanensis	ZZ06	36.6	28.7	28.8	11.2	2.83	2.88	3.54	0.0996	39.8	32.4	1.26	1.19	1.57	811.1	764.5	550.2	2.3	2.5	11.5	0.0029	0.0033	0.0210
Tropidurus catalanensis	ZZ07	33.2	28.1	27.9	9.5	2.51	2.47	3.20	0.0505	26.7	30.9	2.07	0.73	0.46	261.3	517.7	605.6	0.6	1.8	39.4	0.0024	0.0034	0.0651
Tropidurus catalanensis	ZZ08	34.1	26.2	30.1	11.9	2.53	2.53	3.45	0.1605	48.5	32.5	1.43	1.05	17.58	365.9	905.4	377.5	2.4	4.4	30.3	0.0065	0.0049	0.0802
Tropidurus catalanensis	ZZ09	35.4	28.8	29.5	11.0	2.74	2.58	3.29	0.0804	52.5	34.3	0.63	2.37	2.75	893.4	819.7	746.1	3.5	4.6	55.6	0.0039	0.0056	0.0746
Tropidurus catalanensis	ZZ10	31.6	26.6	26.5	9.7	2.47	2.51	3.16	0.0694	31.2	32.9	1.82	0.83	2.66	831.9	814.6	628.3	3.7	6.4	43.1	0.0045	0.0079	0.0686
Tropidurus catalanensis	ZZ11	31.0	26.9	27.8	11.7	2.69	2.71	3.36	0.0905	44.4	34.9	0.82	1.84	6.67	822.8	869.3	574.5	5.5	3.2	43.0	0.0067	0.0037	0.0748
Tropidurus catalanensis	ZZ12	37.0	26.3	29.6	10.3	2.42	2.42	3.35	0.0767	38.2	31.6	0.64	2.34	5.69	902.1	886.9	819.5	5.5	2.9	49.5	0.0061	0.0033	0.0604
Tropidurus catalanensis	ZZ13	36.2	28.8	35.0	11.1	2.91	2.78	3.29	0.0930	50.2	33.6	2.59	0.58	1.34	409.1	366.1	449.4	1.5	4.1	26.8	0.0036	0.0112	0.0597
Tropidurus catalanensis	ZZ14	34.7	29.0	32.2	10.5	2.71	2.82	3.18	0.0687	35.9	34.5	2.48	0.60	1.13	811.7	738.5	426.7	3.9	3.8	39.5	0.0047	0.0051	0.0925
Tropidurus catalanensis	ZZ15	32.7	30.0	35.7	12.7	2.89	2.98	3.39	0.1299	64.7	35.0	0.64	2.34	13.58	704.6	738.2	680.2	3.0	7.1	47.8	0.0042	0.0096	0.0702
Tropidurus catalanensis	ZZ16	35.7	29.2	32.1	11.5	3.02	2.83	3.40	0.1051	52.3	34.9	1.57	0.96	24.84	798.7	478.7	733.9	5.3	5.9	51.0	0.0066	0.0122	0.0695
Tropidurus catalanensis	ZZ17	37.4	25.5	38.5	11.0	2.85	2.55	3.28	0.0727	37.7	34.8	1.93	0.78	6.96	597.7	265.4	485.2	2.5	0.7	36.0	0.0042	0.0027	0.0741
Tropidurus catalanensis	ZZ18	32.5	31.2	31.4	12.1	2.84	2.74	3.57	0.0942	44.6	33.7	0.71	2.12	60.36	497.4	590.9	580.1	3.2	2.9	44.8	0.0063	0.0050	0.0771
Tropidurus catalanensis	ZZ19	36.3	31.4	32.4	10.9	2.98	2.82	3.41	0.0901	43.5	33.9	1.99	0.75	0.17	571.2	1120.3	491.7	4.2	9.1	41.5	0.0074	0.0081	0.0843
Tropidurus catalanensis	ZZ20	38.6	32.1	33.6	9.2	2.32	2.21	2.89	0.0402	21.9	32.5	0.83	1.82	1.99	706.9	914.7	778.5	4.6	11.2	35.8	0.0066	0.0122	0.0459
Tropidurus catalanensis	ZZ21	38.6	34.2	37.4	10.4	2.86	2.78	3.26	0.0760	46.1	33.8	1.77	0.85	17.25	647.5	389.1	665.6	2.9	0.8	41.3	0.0044	0.0019	0.0620
Tropidurus catalanensis	ZZ22	32.0	30.1	30.5	9.5	2.70	2.54	3.01	0.0616	31.4	32.5	3.02	0.50	0.82	946.3	1014.3	691.9	2.3	3.3	32.9	0.0024	0.0032	0.0476
